# Supplementary material for: Canonical correlation between body-posture deviations and gait disorders in children with cerebral palsy
Source: PLoS One. 2020 Jun 16;15(6):e0234654. doi: 10.1371/journal.pone.0234654 (PMC7297316; doi:10.1371/journal.pone.0234654)
Supplement: S1 Data — (XLSX) [file pone.0234654.s001.xlsx]

## Sheet: Parameters
	MT parameters on the three planes
1	trunk inclination index in the sagittal plane – TI
2	trunk inclination index in the coronal plane – TO
3	angle of Trunk inclination in the sagittal (A-P) plane [TT]
4	angle of Vertebral Lateral Curvature [ALC]
5	angle of Pelvic Tilt [PT]
6	angle of Pelvis Obliquity [PO]
7	angle of Pelvic Rotation [PR]
8	angle of Trunk Rotation [ATR]
9	angle of Schoulder line inclination in the coronal (M-L) plane [SHI]
10	angle of Shoulder Rotation [SHR]
11	the magnitude of the maximum kyphosis (Kmax)
12	the magnitude of the maximum lordosis (Lmax)
13	angle of Kyphosis [K]
14	angle of Lordosis [LL]
15	the difference between angle of Kyphosis and angle of Lordosis [KL]
	Three-dimensional instrumented gait analysis (3DGA)
	The Gillette Gait Index (GGI1) calculated for the affected lower limb in children with hemiplegia and more affected lower limb in children with diplegia
	The Gillette Gait Index (GGI2) calculated for the unaffected lower limb in children with hemiplegia and less affected lower limb in children with diplegia
	The Gillette Gait Index (GGI)
	A set of 16 distinct gait parameters, which composed GGI were calculated for the unaffected lower limb in children with hemiplegia and less affected lower limb in children with diplegia and for the affected lower limb in children with hemiplegia and more affected lower limb in children with diplegia
	Gait kinematics (distinct gait parameters that composing GGI)
1	stance phase, expressed as the percentage of the gait cycle (FO)
2	walking speed, normalized to leg length (Speed)
3	cadence (Cadence)
4	mean of pelvic tilt (MeanPT)
5	ROM of pelvic tilt (PtROM)
6	mean pelvic rotation (MeanPR)
7	minimum hip flexion (HMinF)
8	ROM of hip flexion/extension (HROMF/E)
9	peak hip abduction in swing (HPAbsw)
10	mean hip rotation in stance (HMeanRst)
11	knee flexion at initial contact (KICF)
12	time to peak knee flexion in swing, expressed as the percentage of the gait cycle; (PKFsw)
13	ROM of knee flexion (KROMF)
14	peak dorsiflexion in stance (PDFst)
15	peak dorsiflexion in swing (PDFsw)
16	mean foot progression (FMeanP)

## Sheet: Data
Patient	age	sex	DIAG	GMFCS	MT	1. TI	2. TO	3. TT	4. ACL	5. PT	6. PO	7. PR	8. ATR	9. SHI	10. SHR	11. Kmax	12. Lmax	13. KK	14. LL	15. KL	GAIT	GGI_1	GGI_2	GGI	1. FO	2. Speed	3. Cadence	4. MeanPT	5. PtROM	6. MeanPR	7. HMinF	8. HROMF/E	9. HPAbsw	10. HMeanRst	11. KICF	12. PKFsw	13. KROMF	14. PDFst	15. PDFsw	16. FMeanP
1	10	male	UCP	2		349	-0.5	2.9	-1	3.2	0.2	3	1.5	-9.6	6.5	0.6	-3.6	17.1	7.1	-0.6		311.46	89.12	200.29	53	0.98	0.93	3.46	4.2	3.18	4.95	32	0.59	4.64	18.1	56.1	46.39	19.1	16.1	6.6
2	10	male	UCP	1		273.2	10.1	8.3	-0.6	1.4	18.3	-2.8	3.8	-8.7	18.6	14.3	-4.1	13	5.8	-12.3		231.391	69.6869	150.539	57	0.56	0.63	6.43	7.76	9.55	9.5	32.02	9.13	7.96	17.45	77.1	56.18	10.7	13.8	18.69
4	13	male	BCP	1		311.8	-7.4	6	-3.7	1.4	-3.9	-3.2	1.9	7.5	10	7.7	-1.2	6.7	5.8	-7.7		259.541	237.608	248.575	59	0.86	0.77	21.63	8.81	3.34	8.11	33.18	11.99	1.89	19.7	47.1	45.84	-7.4	2.97	21.63
5	8	male	BCP	1		344	10.1	0.3	-0.6	1	18.3	1.5	3.8	-6.5	14.6	14.3	-4.1	4.9	6.6	-14.3		231.391	223.687	227.539	57	0.56	0.63	0.39	7.76	9.5	8.94	31.53	4.37	7.96	6.9	77.1	48.49	12.4	7	19.33
6	8	male	UCP	1		451.7	0.1	9	-0.6	2.1	18.3	0.7	3.8	7.3	14.6	14.3	-4.1	19.6	7.2	-2.1		221.224	99.1194	160.171	57	0.56	0.63	9.5	7.76	5.23	14.03	27.5	20.86	7.96	47	77.1	50.55	-12.7	18.6	14.22
7	13	male	BCP	1		336.1	7.5	0.7	1.1	2.7	-13.5	0.5	1.2	-7.3	5.5	3.2	5.8	3.3	7.2	-3.2		250.668	219.706	235.187	59	0.55	0.68	16.88	9.45	5.15	4.94	40.59	10	7.92	19.62	66.2	49.53	24.96	8.89	6.93
8	13	male	UCP	2		373.5	-0.5	8.6	-1	1.8	0.2	2.3	1.5	8.2	6.5	0.6	-3.6	10.9	7.1	-1.6		206.82	67.39	137.105	56	0.98	0.8	11.9	4.1	1.98	2.11	33	4.02	8.9	46.22	51.3	56.71	19.8	13.1	5.95
10	13	male	UCP	2		374.5	-3.9	5.1	-1.3	0.6	-6.8	-0.7	1.4	-14.4	9.5	0.5	-4.2	12.6	6.8	-2.3		216.888	91.5718	154.23	61	0.56	0.68	7.38	6.25	4.21	3.21	38.7	4.28	1.58	8.7	57.1	46	13.2	5.4	13.4
11	8	male	UCP	1		389	-0.5	7.2	-0.3	1.6	0	-1.3	1.2	15.3	10.1	0.4	-4.2	6.2	5.8	-0.4		317.09	114.53	215.81	76	0.55	1.1	20.93	7	10.01	11.25	37.28	21.38	8.89	15.2	50.2	55.32	-8.2	4	1.45
12	8	female	UCP	1		346.5	-2	0.5	1.4	1	-0.8	1.5	2.8	-6.5	8.7	4.9	-2.1	17.1	6.3	3.1		307.74	110.28	209.01	53	0.55	0.93	9.46	4.2	1.76	11.45	25.84	13.33	4.64	-5	56.1	35.77	7.6	8.9	16.04
13	8	male	UCP	1		387	-3.4	14	0.3	0.6	-2	0	0	0	7.2	1.7	-4.8	17	5.8	-1.7		312.44	108.49	210.465	54	0.98	1.04	22.58	6.22	3.01	3.86	37.75	3.6	2.35	23.1	54.31	41.67	-15.3	11.5	4.69
14	12	female	BCP	1		478.7	-4.2	10.1	2	0.6	13.5	3.8	1.8	14.6	4.6	4.1	-4.2	0.9	5.8	-1.4		272.57	219.789	246.18	61	0.56	0.75	1.79	9.27	4.63	8.82	22.67	11.42	5.44	48.8	46.4	47.7	14.4	10.8	15.09
18	13	female	BCP	1		352	-9	12.4	-2.1	0.5	21.2	0.6	1	9.2	7.3	2.5	10.1	6.9	7.2	2.5		338.276	235.405	286.841	55	0.96	0.53	4.84	11.96	14.92	13.1	29.8	4.42	8.13	17.1	55	51.26	12.1	7.9	7.12
19	13	male	UCP	2		348.4	-14.6	3.9	2	1.3	1.9	1.4	2.4	-9.5	5.6	3	-6.2	9.3	7.2	-3		252.798	76.682	164.74	52	0.8	0.98	10.05	11.19	10.29	23.51	26.45	2.36	6.94	28	48.24	52.4	-16	2.5	13.1
20	13	female	BCP	1		408.3	-3.9	0.1	-2.1	0.6	-6.8	3.7	1.7	15.3	9.5	0.7	-4.2	7.7	7.2	-0.7		265.253	244.727	254.99	56	0.75	0.97	1.79	6.04	12.18	8.82	24.15	15.01	1.61	39.01	53.4	49.69	8.98	10.8	16.99
21	8	male	UCP	2		352.1	-13.7	3.9	-1.2	2.1	-1	1.7	0.7	-9.5	1.1	3.8	-8.1	6.7	5.8	-3.8		274.752	81.7213	178.237	73	0.75	0.87	16.9	8.34	3.33	7.88	20.58	6.74	10.39	17.01	50.1	51.8	-15.26	0.16	10.38
22	13	male	UCP	1		471	-3.3	3.3	-0.5	0.5	-0.2	1.1	1.1	9.4	9.4	2.9	-4.4	17.1	5.8	-2.9		310.63	112.29	211.46	58	0.78	1.11	11.66	3.48	1.26	11.37	30.23	6.25	4.02	10.1	51.2	39.44	8.4	3.1	13.28
23	13	male	BCP	1		312	9	7.2	-1.3	0	3.9	-0.7	8.9	-5.1	15.3	11.6	8.6	5.1	7.1	-7		297.339	264.121	280.73	67	0.56	0.35	4.45	10.26	4.21	13.3	33	5.6	2.59	7.3	41.2	50.22	11.4	1.2	11.5
25	13	male	UCP	2		372.6	-0.5	5	-1	2.7	0.2	-12	1.5	5.1	1.2	0.6	-3.6	17.1	5.9	-0.6		319.64	116.84	218.24	67	1.1	1.03	15.42	5.33	2.26	9.61	33.02	33.06	11.78	21	55.2	25.48	13.9	4.7	13.53
28	13	male	UCP	2		350.4	2.6	0.5	-2.9	0.3	-8.5	1.2	3.2	-10.1	1.9	0	9.1	9.9	5.8	-4.2		323.264	68.2719	195.768	72	0.55	0.7	10.77	9.96	6.21	3.56	30.19	9.28	21.23	11.4	60.2	52.15	6.1	12.7	18.68
30	13	female	BCP	1		282.8	-14.6	1.6	2	1.4	1.9	0	2.4	0	5.6	3	-6.2	5.5	5.9	-3		323.682	252.798	288.24	52	0.8	0.98	15.04	11.19	10.29	10.26	20.1	8.63	6.94	13	48.24	58.33	-16.5	5.6	10.65
35	12	female	BCP	1		278.9	2.9	2.6	-3.2	2.9	1	-3.2	3	2	9.6	6.7	-9	3.7	5.8	6.7		280.248	251.982	266.115	69	0.55	0.91	11.04	7.2	5.22	4.75	54.24	23.36	3.77	38.1	53.98	52.46	9.2	1.5	29.09
36	13	female	BCP	1		313.8	-14	7.2	-0.6	1.6	10.6	-1.3	0	15.3	0	0	-9.6	7.4	5.8	0		331.698	237.723	284.711	52	0.66	0.56	10.93	14.69	6.27	12.54	37.28	21.38	16.59	15.2	60.1	53.41	8.2	4	19.45
39	13	male	UCP	1		398.9	-2.5	7.7	-0.3	2.7	-1.1	0.5	1.4	-7.3	16.1	2.5	-1	17.1	5.8	-5.5		311.83	115.46	213.645	70	0.56	0.91	16.88	5.63	4.15	4.94	30.59	10	2.69	19.62	55.3	49.05	-24.96	8.89	6.93
41	10	female	BCP	1		317.8	-7.2	1.1	-1.6	1.3	6.8	-3.2	1.3	6.8	15.3	18.8	11	4.9	6	-16.9		307.029	293.036	300.033	64	0.85	0.58	10.78	11.62	13.23	8.37	28.44	2.63	25.9	25.43	59.2	57.86	-14.71	7.75	8.73
42	13	male	UCP	1		405.4	-2.5	3.5	-0.3	0.8	-1.1	1.4	1.4	10.1	7.7	2.5	-1	3.9	6.2	-4.2		313.17	121.89	217.53	80	0.98	0.8	4.15	6.62	2.49	9.09	27.5	8.03	3.15	3.8	41.1	40.08	15	5.6	15.76
43	11	male	BCP	1		286.7	-9.7	14	-1.9	1.5	-6.8	6.6	5.3	-15.9	2	1.3	-2.4	1	6.2	-1.3		284.909	241.431	263.17	53	0.95	0.87	7.88	8.12	4.65	10.24	31.8	24.14	13.73	28.3	58.3	62.51	-8.7	7.5	2.81
44	10	male	UCP	1		436.2	-2.5	2.4	-0.3	0.4	-1.1	-1.1	1.4	-7.2	5.9	2.5	-1	12.5	6.6	-2.5		314.08	104.74	209.41	62	0.56	0.86	16.58	5.08	3.65	2.96	26.75	9.95	0.26	6	51.2	44.29	15.3	10.2	13.23
46	10	male	BCP	1		314.7	12.9	1.3	-0.4	1.5	-4.8	-4.1	4.3	7.8	4.9	0.8	-3.4	1.4	7.2	0.8		228.354	213.762	221.058	82	0.56	0.75	20.07	8.86	5.05	13.46	37.1	0.37	6.96	22.95	52.32	53.56	-19.9	4.8	8.38
47	8	male	UCP	1		391.9	-3.9	0.6	-2.1	0.4	-6.8	1.9	1.7	-4.3	9.5	0.7	-4.2	11.3	5.8	-7.7		244.727	65.2526	154.99	56	0.75	0.97	17.96	6.04	11.02	5.21	28.68	0.76	1.61	9.9	53.4	51.86	16.1	8.9	12.79
48	11	male	BCP	1		355	-14.5	5.6	2.4	1.4	-10.6	0	1.9	-5.1	7.7	7	-1.7	5.2	5.8	-1.4		305.399	288.055	296.727	62	0.55	0.83	5.75	8.28	1.42	11.79	33.72	6.77	0.31	6.78	46.7	45.69	13.84	4.78	13.65
59	13	male	BCP	1		330	-11	7.2	0.7	2.1	1.9	-2.2	2.8	-4.5	8.4	5.7	-8.6	6.9	5.8	0.9		278.323	252.015	265.169	74	0.57	0.55	13.97	9.1	4.21	19.46	21.88	2.45	10.52	14.73	71	60.34	-13.15	11.8	17.74
60	7	female	BCP	1		295.4	-14	2.2	-1.5	2.1	-30.9	-1.6	6.6	-20.9	15.9	9.8	-11.4	1	6.1	3.2		258.246	183.837	221.042	82	0.56	0.75	0.57	8.56	5.05	16	32	5.67	6.96	12.06	52.2	56.08	14.3	9	12.14
62	13	male	BCP	1		334.7	-9.6	0.6	2.8	2.8	11.6	0.6	0.6	-7.3	7.3	4.1	3.7	6.5	6.7	2.1		230.893	222.476	226.685	49	0.75	0.88	13.06	5.09	3.1	2.15	29.58	16.4	3.23	19.93	49.9	55.08	21.95	16.1	14.49
63	9	female	BCP	1		322.7	-7.7	11	2.7	0.7	10.9	2.8	0.5	-8.4	7.3	4.3	3.2	5.1	5.9	4.3		281.594	248.755	265.174	61	0.56	0.75	11.84	9.27	4.63	13.47	29.15	14.67	5.44	24	46.27	49.41	24.2	13.2	12.79
66	13	male	BCP	1		292.2	8.2	2.4	-2.1	2.3	-8.7	4.1	1.4	10	5.3	4.6	-4.5	3.7	7.1	-2.6		255.892	230.702	243.297	54	0.31	1.02	19.15	13	10.04	4.03	34.67	13.23	7.17	17.9	61	60.9	15.3	21.1	23.33
68	8	male	BCP	1		337.8	-16.3	4.2	-2.3	2	7.7	-1.8	1.5	4.6	16.1	16.2	-8.8	4.9	7.2	-15.2		282.196	221.805	252	64	0.67	0.82	16.88	8.8	6.65	14.95	21.03	10	1.53	23	47.2	46.61	-22.7	9.2	6.93
91	11	female	BCP	1		297.2	8.6	14	1.8	1.8	8.7	6.6	2.3	-15.9	8.2	9.5	8.8	4.2	5.8	-4.5		294.151	285.902	290.027	44	0.56	0.51	17.88	8.6	8.66	9.23	31.8	24.14	16.19	28.3	42.5	51.26	-8.7	7.5	2.81
92	10	male	BCP	1		354	0.1	0.9	-0.6	3.6	18.3	0	3.8	7.2	14.6	14.3	-4.1	6.2	5.8	-12.8		224.119	221.224	222.671	57	0.56	0.63	5.85	7.76	5.5	7	33	12.71	7.96	10.15	77.1	52.35	14.1	10.3	14.28
93	13	male	BCP	1		343	-13.7	1.5	-1.2	1.3	-1	1.4	0.7	-9.5	1.1	3.8	-8.1	9.1	7.2	-3.8		181.721	174.752	178.237	73	0.75	0.87	10.05	8.34	3.26	23.51	26.45	2.36	10.39	12.24	50.1	49.96	15.3	2.5	10.52
94	11	male	BCP	1		447.9	7.5	0.1	1.1	2.2	-13.5	0.5	1.2	12.3	5.5	3.2	5.8	0.2	5.9	-2.1		211.108	141.686	176.397	59	0.55	0.68	3.9	9.45	5.15	3.27	45.91	5.71	7.92	4.2	56.2	43.63	16.7	5.6	11.2
97	13	male	BCP	1		312.6	9	7.9	-1.3	2.8	3.9	4.1	8.9	10	15.3	11.6	8.6	1	5.8	-8		173.242	130.283	151.762	67	0.56	0.55	19.15	10.26	4.21	4.03	34.67	13.23	2.59	17.9	61.2	61.45	-15.3	21.1	3.33
103	13	female	BCP	1		463.3	-8.4	0.2	0.2	0.6	8.7	3.8	0.8	14.6	6.2	0	1.8	1.7	6.1	-1.3		255.596	189.965	222.78	67	0.96	0.96	1.79	5.48	8.19	8.82	22.67	11.42	3.08	48.8	50.46	58.41	24.4	10.8	19.09
106	13	female	BCP	1		332.1	-3.9	12.3	-1.3	0.3	-6.8	1.3	1.4	-8.7	9.5	0.5	-4.2	6.5	7.2	-0.5		341.572	216.888	279.23	61	0.56	0.68	6	6.25	5.23	5.12	32.21	4.53	1.58	11.65	57.1	48.3	-13.9	11	10.18
108	13	female	BCP	1		293.4	5	2.4	-2.7	1.1	-14.5	0	12	-7.2	5.1	9.1	4.8	7.6	5.9	-3.5		262.12	235.833	248.976	64	0.57	0.82	6.35	8.8	6.65	11.64	40	0.59	1.53	6.2	47.2	63.82	11.2	13.6	15.18
110	13	female	BCP	1		345	12.4	2.9	-0.5	3.7	-1.9	1.4	0.6	-6.5	9.2	8	-7.3	3.7	7.2	-2.4		327.542	265.448	296.495	65	0.56	1.27	0.39	7.29	4.21	8.94	31.53	4.37	3.67	14.21	46.9	50.8	-13.9	14.01	17.08
112	12	male	BCP	1		319	-10	4.1	0.2	1.6	1.9	-7.7	2.9	-18.8	5.3	6.6	-1.1	3.4	6.1	15		163.304	146.887	155.096	64	0.55	0.94	15.42	7.9	10.85	9.61	33.02	33.06	10.76	18.8	57.3	51.07	13.9	4.7	13.53
120	11	female	BCP	1		278.1	4.1	2.6	-1.6	2.9	-17.4	-3.2	7.7	2	18.8	8.7	22.3	1.9	5.8	2.8		162.12	123.162	142.641	64	0.57	0.82	11.04	8.8	6.65	4.75	54.24	23.36	1.53	14.55	47.2	52.67	9.2	1.5	29.09
121	11	female	BCP	1		276	-2.4	16.1	-2.3	2	2.9	-2.4	4.1	15.9	10	7	7.4	4.9	5.8	-1.4		287.304	265.364	276.334	74	0.85	0.81	16.69	14.58	11.01	21.01	33.89	1.37	8.41	19.23	42.8	49.41	-9.9	3.9	3.06
125	12	female	BCP	1		387	-7.2	9	2.1	1.3	-6.8	8.9	2.2	15.3	4.5	6.4	-3.1	0.9	5.8	2.3		300.796	189.271	245.034	77	0.76	0.88	1.27	10.7	8.8	6.91	49.42	3.41	2	14	55.46	44.71	18.7	7.3	12.14
127	13	male	BCP	1		389	-9.6	12.9	1.7	0.4	19.3	4.3	2.3	4.9	11.6	9.1	14.4	5.1	5.8	-2.5		220.26	206.431	213.346	57	0.64	0.99	7.88	7.69	11.72	0.24	51.8	24.14	18.34	25.6	56.95	11.7	18.96	8.06	5.8
128	8	male	BCP	1		306	-12.6	7	-2.9	2.4	-9.7	3.2	3.2	5	1.9	0	9.1	10.7	6.1	1.1		367.929	174.696	271.312	71	0.59	0.7	14.83	9.96	4.05	3.36	38	16.13	2.78	3.1	60.2	60.9	-9.4	5.7	12.14
129	9	male	BCP	1		325.3	-7	9.6	-2.4	1.7	1	-2.3	3.2	11.6	5	3.6	-4.7	4.9	7.2	-3.6		224.525	192.441	208.483	59	0.68	0.81	8.22	14.97	10.83	6.99	38.02	5.6	7.07	25.69	48.4	61.17	-10.43	1.11	9.52
130	7	male	BCP	1		288.6	-1.6	12.6	-1.4	2.9	1	-3.2	0	2	0	0	-5.5	6.5	5.8	-0.1		212.063	149.707	180.885	60	0.57	0.92	11.04	5.54	3.26	4.75	34.24	23.36	4.13	38.1	55.3	60.68	-9.2	1.5	29.09
131	10	male	BCP	1		336	0.1	2.4	1.2	2.3	20.3	4.1	3.4	10	10	1.5	-17	3.6	7.2	-2.5		219.239	216.208	217.723	56	0.85	0.76	19.15	6.92	7.23	4.03	34.67	13.23	1.08	17.9	53.2	43.8	-15.3	2.1	23.33
134	9	female	BCP	1		334	-6	0.4	-1.4	0.3	-3.9	-3.8	3.2	5.1	7.5	9	-7	5.4	5.9	-5		185.824	163.067	174.446	55	0.76	0.7	10.65	11.88	6.93	8.7	21.85	6.23	15.75	-4.6	55.96	62.02	11.8	5.4	11.48
136	12	female	BCP	1		352.3	-1.1	2.5	-1.2	0.3	-3.2	1.4	3.2	8.7	6.8	8.7	-6	0.9	5.8	-2.7		217.466	194.048	205.757	73	0.64	0.87	4.7	8.4	3.26	3.9	41.7	6.37	10.39	-5	49.71	50.06	11.8	3.3	10.09
137	12	female	BCP	1		342.8	-1.3	2.5	-1.5	0.3	-4.2	1.4	4.1	8.7	7.8	10.1	-7.5	5	5.8	-2.1		285.312	199.171	242.242	58	0.59	1	7.08	5.98	10.29	5.12	32.21	4.53	13.02	4.7	63.02	53.68	15.3	11	12.76
138	12	male	BCP	1		298.2	2.9	10	-3.2	0.2	4	-2.9	3	-5.3	9.6	6.7	-9	5.5	5.9	3.2		344.518	180.241	262.379	69	0.68	0.91	17.6	7.2	5.22	4.1	37.3	11.89	3.77	11.5	53.98	65	-9.3	4.8	5.5
139	11	male	BCP	1		336.9	-6.1	1.3	1.2	2	20.3	-2.8	7.7	-10.1	18.8	8.7	22.3	8.4	7.1	-6		159.512	152.484	155.998	64	0.57	0.82	7.64	8.8	6.65	3.9	34.84	5.96	1.53	9.9	47.2	53.36	14.5	9.7	17.95
140	12	female	BCP	1		330	-7.9	7.5	2.8	1.1	1.9	1.2	4.1	5.5	10	7	7.4	4.3	5.8	-5		249.566	242.317	245.941	74	0.55	0.81	9.05	4.58	11.01	5.36	32	56.58	8.41	13.15	42.8	41.59	16	9.4	7.2
141	9	female	BCP	1		345.5	7.2	13.7	-1.6	1.2	7.2	0.7	1.3	1.1	15.3	18.8	11	1.8	6.1	-3.1		287.364	235.165	261.264	64	0.55	0.58	10.78	11.62	13.23	8.37	28.44	2.63	25.9	24.8	59.2	50.22	-13.5	8.3	8.74
142	13	female	BCP	1		412.1	2.9	4.3	-0.4	3	-5.7	0	4.3	14.4	4.9	0.8	-3.4	28.4	6.7	0.8		210.833	115.556	163.195	82	0.56	0.75	5.48	8.86	5.05	5.04	36.66	10.56	6.96	7	52.32	47.84	11.9	11	21.18
143	9	male	BCP	1		333	14.5	1	2.4	1.8	-10.6	3.2	1.9	6.5	7.7	7	-1.7	24.9	7.1	9		195.076	185.629	190.352	62	0.55	0.83	9.46	8.28	1.42	9.76	30.92	5.6	0.31	7.67	46.7	67.67	13.29	9.9	19.82
144	10	female	BCP	1		356	11	2.1	0.7	0.3	1.9	2.8	2.8	-8.7	8.4	5.7	-8.6	27.5	5.8	-1.6		161.819	139.174	150.497	74	0.57	0.55	2.62	9.1	4.21	9.07	33.66	9.11	10.52	11	71	43.62	13.7	1.2	16.7
145	12	female	BCP	1		330	11	5.2	0.7	0.8	2.9	0.7	2.8	7.2	8.4	5.7	-8.6	28.9	6.5	-1.5		190.091	180.017	185.054	74	0.57	0.55	-4.15	9.1	4.21	10.86	37.85	0.1	10.52	5.3	71	49.3	9.8	3.8	16.63
146	9	female	BCP	1		323.3	-14	2.7	-1.8	0.2	-30.9	0.7	6.6	5.1	15.9	9.8	-11.4	34.1	5.8	28		268.007	190.056	229.031	82	0.75	0.75	2.13	8.56	5.05	11.24	31.05	3.15	6.96	-4.3	52.2	42.29	13.9	5.4	20.09
147	7	female	BCP	1		295.4	14	2.2	-1.5	2.1	-20.1	-1.6	6.6	-20.9	15.9	9.8	-11.4	13.6	7	6.5		291.76	262.18	276.97	82	0.56	0.75	3.48	8.56	5.05	7.04	29.42	12.79	6.96	3.4	52.2	53.31	14.9	7.9	15.53
148	7	female	BCP	1		295.4	14	2.2	-1.8	2.1	-18.6	-1.6	6.6	-20.9	15.9	9.8	-11.4	34.6	6.1	6.4		271.76	233.18	252.47	82	0.96	0.75	-3.46	8.56	5.05	16	36.07	3.32	6.96	10.9	52.2	46.88	11.5	5.9	17.37
149	13	female	BCP	1		422.8	-0.6	7.5	2.8	1.1	9.8	1.2	0.6	5.5	7.3	4.1	3.7	32	5.8	-2.4		248.295	242.678	245.486	49	0.55	0.88	9.05	5.09	3.1	5.36	32	56.58	3.23	6.8	49.9	56.98	10	9.4	7.2
150	13	female	BCP	1		427.6	-0.7	16.3	2.7	2.3	12.1	1.5	0.5	16.1	7.3	4.3	3.2	20.7	6.8	1.5		150.73	108.913	129.821	61	0.56	0.75	15.42	9.27	4.63	19.61	33.02	33.06	5.44	16	46.27	49.05	-13.9	4.7	3.53
151	12	male	BCP	1		380.3	4.1	8	-1.6	1.3	-15.6	8.9	7.7	15.3	18.8	8.7	22.3	18.9	5.8	1.9		184.658	103.689	144.173	64	0.57	0.82	1.27	8.8	6.65	16.91	49.42	3.41	1.53	14	47.2	52.37	18.7	7.3	11.14
152	13	female	BCP	1		311.9	2.4	6.1	-2.3	1.2	9.7	-7.7	4.1	-18.8	10	7	7.4	27.9	6.2	-2		207.678	191.161	199.419	74	0.85	0.81	15.42	4.58	11.01	8.61	33.02	33.06	8.41	18.8	42.8	54.03	-13.9	4.7	13.53
153	9	female	BCP	1		287.4	2.6	2.9	-2.9	3.2	-8.5	3	3.2	-9.6	1.9	0	9.1	11	5.8	-2.1		223.264	205.272	214.268	71	0.55	0.7	3.46	9.96	4.05	4.95	32	0.59	2.78	18.1	60.2	58.08	19.1	16.1	1.6
154	12	female	BCP	1		291.5	14	3.3	-0.6	2.1	11.5	0	0	6.5	0	0	-9.6	25	5.8	-1.1		164.69	150.641	157.665	52	0.88	0.56	6.83	14.69	2.27	4.93	34.9	0.84	16.59	6.8	60.1	51.48	15.9	13.5	14.07
155	13	female	UCP	2		376.1	-0.9	7.4	-3.6	1	1.9	1.5	0	-3.5	7.2	5.3	-5.7	16.8	7.2	-1.4		268.007	90.0557	179.031	54	1.1	0.85	9.46	5.66	2.19	11.45	25.84	47.5	1.04	10.86	60.2	44.71	-17.8	8.9	13.87
156	13	male	UCP	2		413.1	1	9.6	-1.8	2.8	0.4	0.6	3.2	-7.3	6.5	3.9	-4	22.8	6.7	-1.3		242.3	99.09	170.695	65	0.58	0.72	13.06	5.28	3.67	2.4	29.58	16.4	14.46	24	52.35	42.66	-21.95	16.1	14.49
157	13	female	UCP	2		312	-2.4	3.5	-1.1	0.7	0.2	-0.7	0	5.8	7.2	1.8	-4.5	10.2	7.2	1.1		232.45	88.18	160.315	67	0.58	0.84	3.91	6.8	2.97	16.62	40.17	8.66	4.4	-1.6	49.4	48.47	11.4	1.8	14.27
158	8	female	UCP	2		346.5	-3.3	0.5	-0.5	1	-0.2	1.5	1.1	-6.5	9.4	2.9	-4.4	25.5	6.6	-3.9		208.5	96.08	152.29	47	0.78	1.11	6.43	3.48	1.26	9.5	25.8	9.13	4.02	-5.55	51.2	38.01	10.7	13.8	8.69
159	11	female	UCP	2		318	-0.6	4.9	-0.4	2.1	-0.8	3.5	1.9	-6.5	4.3	0	-5.7	7.8	7.1	0		328.18	110.4	219.29	39	0.56	1.02	-3.47	3.25	0.35	18.39	33.57	4.56	5.18	6.89	55.3	48.27	16.65	9.11	20.18
160	13	male	UCP	2		337.8	-3.1	4.8	-1.1	0.9	-2.3	-0.8	1.6	-7.9	10.1	5.2	-4.5	17.4	6.2	-5.2		236.8	99.3	168.05	56	0.78	0.77	7.11	5.86	5.92	13.11	41.76	1.99	4.13	11.9	51.2	61.65	15	7.3	13.3
161	13	female	UCP	2		300.4	-0.5	3.9	-1	0.5	0.2	0.7	1.5	7.2	6.5	0.6	-3.6	24.2	7.2	-0.6		329.64	116.32	222.98	53	0.98	0.93	5.04	4.2	1.76	8.21	31.33	4.96	4.64	9.32	56.1	42.92	16.7	5.87	7.64
162	13	female	UCP	2		398.6	-3.3	5.2	0.9	0.8	-2.1	-1.2	1.8	6.5	8.7	1.8	-3.5	36.9	5.8	-1.1		288.3	71.05	179.675	63	0.82	1.12	6.83	3.1	1.89	9.12	48.24	6.03	0.74	10.44	56.3	50.78	16.34	7.8	10.87
163	8	male	UCP	2		362.9	-2.7	9.7	0.2	1.9	-0.4	5.3	0.7	2	5.1	1.5	-1.6	14.9	5.9	-2		269.42	87.55	178.485	47	0.56	0.72	11.1	5.01	2.41	22.72	37.41	2.77	1.89	-4	50.2	67.67	-14.7	8.8	14.06
164	7	male	UCP	2		337	-4.4	8.4	0	0.2	-0.2	-0.8	1.6	6.2	15.2	7.1	-4.9	12	6.8	1.9		342.61	126.22	234.415	60	0.58	0.76	16.19	4.57	0.6	13.66	21.18	6.77	5.59	18.29	58.3	47.3	-19.41	19.07	2.39
165	11	female	UCP	2		316.5	2.5	9.6	-0.8	1.1	-0.2	2.2	3.3	6.5	10.8	4	-1.8	17.5	7.2	-4		332.43	136.18	234.305	60	0.55	1	6.43	4.95	4.45	9.5	33.01	12.01	4.37	15.12	61.63	43.62	14.1	13.8	8.12
166	11	male	UCP	2		348	-3.5	3.4	0.7	0.3	-0.7	0	0.7	7.2	5.8	1.6	4.6	14.6	5.8	-1.6		205.4	65.55	135.475	59	0.78	0.98	5.04	7.78	5.95	8.37	31.33	4.96	5.15	12.24	58.6	56.88	16.28	5.87	10
167	10	female	UCP	2		340.7	2.4	4.1	0.4	1.6	-2.7	-7.7	1.1	-18.8	7.2	2.1	-8.6	35	6.2	2.1		228.4	99.1	163.75	63	0.55	0.71	15.42	6.24	3.38	9.61	33.02	33.06	10.25	18.8	51.3	52.68	18.9	4.7	12.14
168	13	male	UCP	2		419.9	0.4	5.7	-0.3	0.1	0.2	2.6	3.8	-10.1	5.1	0	-3.6	23.6	6.6	-1.4		261.81	95.63	178.72	60	0.56	1.15	4.28	5.48	1.53	9.15	26.71	1.12	7.38	1.1	49.3	72.05	8.9	4.2	11.34
169	13	male	UCP	2		408.3	1.4	3.1	0.3	1.1	-2.9	1.6	0.8	10.1	0	0	-5.8	15.8	6.5	-5.8		252.69	82.22	167.455	62	0.58	0.95	17.75	4.54	3.4	1.25	30.18	0.2	8.66	2.4	54.6	55.12	13.1	5.2	12.12
170	10	male	UCP	2		283.1	-5.2	14	0.8	0.6	-2	0	0.8	0	7.2	5.3	-6.5	25.5	6	-1.7		179.58	74.34	126.96	53	0.98	1	22.58	7.22	4.74	3.86	57.75	3.6	7.98	23.1	52.2	54.01	15.3	11.5	4.69
171	13	male	UCP	2		412.1	-2.5	4.1	-0.3	0.5	-1.1	1.1	1.4	-9.4	8.7	2.5	-1	6.9	7.2	-2.3		203	83.4	143.2	70	0.56	0.91	11.66	5.63	1.65	11.37	32.23	7.69	2.69	12.07	55.3	57.2	19.8	3.1	8.5
172	13	female	UCP	2		400.4	-0.5	1.5	-1	0.3	0.2	1.2	1.5	-10.1	6.5	0.6	-3.6	24.7	7.2	-0.5		219.94	65.44	142.69	67	1.1	1.03	19.1	5.33	2.26	3.56	31.14	11.99	11.78	12.11	55.2	42.92	5.93	12.7	13.3
173	11	male	UCP	2		365.8	-2.7	8.2	0.2	2.1	-0.4	1.4	0.7	5.3	5.1	1.5	-1.6	32.9	5.9	-1.6		294.04	88.34	191.19	66	0.57	1.02	11.98	5.59	2.98	3.52	50.81	3.21	8.12	-5	59.3	48.71	22.3	10.2	7.92
174	12	male	UCP	2		321.4	-2.2	14.5	2.1	2.4	-3.7	-1.9	1.6	-7.7	20.9	12.4	-7.5	29.6	6.7	1.3		175.7	88.7	132.2	53	0.55	1.62	9.67	3.44	3.33	9.2	23.66	5.32	0.52	26.11	52.2	55.93	13.6	2.42	4.05
175	13	female	UCP	2		308.9	-5.1	3.7	-0.6	0.5	0.2	0	0.7	7.2	14.4	4.5	-9.9	24.2	5.8	4.5		154.55	65.72	110.135	57	0.55	0.94	9.11	6.96	4.56	11.05	32	5.09	6.93	-6.9	57.3	44.82	12.8	3.4	12.65
176	10	male	UCP	2		335.9	-5.7	1	-0.1	0.3	-0.8	2	2.6	8.7	10.1	1	-7.6	18.6	6.3	0.9		283.52	92.23	187.875	57	0.82	0.81	4.73	4.56	1.51	12.45	33	1.14	0.54	-5.4	48.2	47.87	8.6	7	15.79
177	11	male	UCP	2		345.5	-0.5	8.4	-0.3	1.3	0	0.7	1.2	1.1	10.1	0.4	-4.2	15.9	5.8	-1.4		250.23	91.47	170.85	63	0.56	0.87	10.78	3.5	1.07	8.37	32.15	2.63	3.86	12.24	47.2	60.97	9.88	8.3	7.74
178	11	male	UCP	2		332.8	-4.3	2.9	-3	0.4	-0.2	4.3	0	4.9	14.4	5.9	-6.7	19	5.8	-5.9		278.1	110.68	194.39	61	0.82	0.92	7.88	6.86	4.06	0.24	51.8	24.14	4.03	29.7	46.2	54.45	8.96	0.06	2.8
179	13	female	UCP	2		402.1	-0.5	4.1	-0.3	0.3	0	1.2	1.2	8.7	10.1	0.4	-4.2	2.9	7.2	-1.4		274.75	120.85	197.8	45	0.55	1.1	21.4	7	4.58	7.64	45.31	3.96	6.02	14.55	50.2	63.06	24.4	9	10.57
180	13	male	UCP	2		286.6	-2.1	14	-0.3	1.8	-1.9	6.6	2.8	-15.9	8.7	4.7	-8	13.1	6.3	4.7		279.18	73.11	176.145	54	0.55	1.09	7.88	3.78	3.04	0.24	51.8	24.14	10.63	28.3	61.5	63.26	8.7	7.3	2.81
181	7	male	UCP	2		414.1	-2.5	16.1	-0.3	0.8	-1.1	8.7	1.4	-14.6	8.7	2.5	-1	14.2	7.2	-2.4		282.75	118.16	200.455	58	0.98	0.8	1.79	6.62	2.49	8.94	33	11.42	3.15	1.12	41.1	57.55	20.99	10.8	7.31
182	13	male	UCP	2		351	0.1	2.5	2.2	0.8	-1.8	3.3	0.5	10.8	12.3	2.4	-5.9	13.7	6.8	2.4		342.9	107.9	225.4	66	0.82	0.84	1.75	3.4	0.13	9.74	35.89	10.65	10.54	10.81	65.1	55.35	20.02	7.1	14.25
183	7	male	UCP	2		378.4	-2.7	7.4	0.2	3.7	-0.4	-1.9	0.7	10	5.1	1.5	-1.6	14.6	6.8	1.5		168.3	73.76	121.03	73	0.55	0.99	19.76	4.74	5.06	15.89	35.38	7.89	7.82	8.3	57.2	56.03	-11.8	10.3	3.42
184	11	female	UCP	2		404.4	-4.8	11	0.9	0.7	-2.1	2.8	0.8	-8.4	7.9	2.9	-4.7	3.6	6.6	2.9		280.29	125.16	202.725	65	0.55	1.01	11.84	4.47	0.92	13.47	29.15	14.67	5.6	24	61.3	51.31	10.2	13.2	2.79
185	13	male	UCP	2		371.1	-3.4	2.9	0.3	1.4	-2	1.4	0	9.7	7.2	1.7	-4.8	26.6	7.2	-1.7		334.31	144.83	239.57	54	0.98	1.04	5.7	6.22	3.2	3.87	48.23	6.37	2.35	10.44	54.31	51.75	-11	3.3	8.41
186	9	male	UCP	2		323.3	-2.2	2.7	2.1	0.2	-3.7	0.7	1.6	5.1	20.9	12.4	-7.5	2.1	5.8	35		260.26	124.48	192.37	57	0.56	1.1	12.21	5.69	4.71	8.94	37.26	1.43	2.04	-5.56	59.2	54.03	12.4	5.1	12.25
187	9	female	UCP	2		423.7	-0.7	4.4	0.3	0	-1.6	1.6	2	-15.2	8.7	3.5	-6.3	4.8	6.9	-3.5		286.44	86.8	186.62	65	0.98	0.89	-2.95	5.68	3.2	17.82	33.47	12.64	1.79	11.2	48.2	51.48	14.1	5.1	11.49
188	13	female	UCP	2		320	-0.5	6.3	-1	2.1	0.2	1.7	1.5	-9.5	6.5	0.6	-3.6	26.8	7.2	-0.3		255.12	132.39	193.755	56	0.98	0.8	20.8	4.1	1.98	7.88	30.21	11.02	8.9	12.87	51.3	24.71	14.1	0.16	9.17
189	8	female	UCP	2		330.1	-3.7	1.4	-0.5	0.3	-1.6	-0.8	0	0	7.2	2.8	-4.4	22.8	5.8	-2.8		248.29	135.04	191.665	66	0.57	1.02	2.79	5.59	2.98	13.16	33.36	0.11	8.12	11.2	59.3	52.66	15.3	3.9	14.27
190	9	male	UCP	2		333.3	-2.2	2.7	2.1	0.2	-3.7	0.7	1.6	5.1	20.9	12.4	-7.5	22.8	5.8	29		330.97	135.75	233.36	61	0.82	1.06	9.11	3.71	3.2	11.05	32	5.09	7.93	-6.9	62.2	52.66	12.8	3.4	12.65
191	12	male	UCP	2		276	-2.5	14.6	-0.3	2	-1.1	-2.4	1.4	5.6	8.7	2.5	-1	18	5.8	-2.5		241.8	65.76	153.78	62	0.56	0.86	16.69	5.08	1.6	20	33.8	1.37	0.26	2.5	51.2	48.47	-9.9	3.9	3.06
192	13	male	UCP	2		434.3	1.3	0.1	-2	1.2	1.6	-3.4	2.8	-10	10.1	6.3	-2.6	7.6	5.9	1.3		252.11	144.4	198.255	61	0.98	1.04	15.5	4.87	4.85	5.61	29.71	8.29	10.68	16	54.1	48.47	-17.8	14.5	8.3
193	7	male	UCP	2		286.5	-5.6	13	-1.4	1.5	0.2	6.6	0	-15.9	5.1	0.5	-5.8	7.6	6.4	-0.5		331.7	115.25	223.475	61	0.78	0.74	7.88	5.8	3.59	0.24	51.8	24.14	3.16	28.3	52.48	48.47	8.7	7.3	2.81
194	11	female	UCP	2		350	-7.2	0.5	0	0.3	-2.8	1.2	0.7	-10.1	5.1	0	1.9	5.5	7.2	15		247.4	108.7	178.05	60	0.56	0.89	-0.46	7.01	4.83	15.58	30.71	2.54	5.57	11.26	58.3	38.01	14	7.3	16.46
195	10	female	UCP	2		330	-3.5	3.3	-0.8	0.9	3.1	-1.8	1.4	8.7	10.1	3	-2.6	2.2	6.3	1.2		161.8	85.96	123.88	60	0.57	0.92	-0.97	4.88	3.51	8.94	37.43	2.84	0.6	7.2	54.2	48.27	9.9	5.8	10.58
196	11	male	UCP	2		320.9	-5.2	11	-0.8	0.7	0.7	2.8	1.2	-8.4	6.5	0.9	-3.6	5.3	7.2	0.9		154.4	64.41	109.405	58	0.78	0.75	11.84	5.33	0.03	12.47	29.15	14.67	2.57	24	59.6	42.92	14.2	13.2	9.79
197	12	female	UCP	2		342.1	-4.9	2.5	-2.1	0.3	-1.8	1.4	3.5	8.7	6.5	0	-8.4	4.3	5.8	-1		263.87	99.66	181.765	67	0.55	1.09	16.89	6.84	3.58	7.64	41.01	3.96	3.56	-3	56.13	48.71	11.8	7	14.61
198	13	male	UCP	2		310.9	-3.3	14.5	2.1	2.4	0.2	-1.9	0	-7.7	6.5	4.4	3.4	7	5.8	-4.4		247.1	84.21	165.655	61	0.56	1	9.67	5.58	1.12	0.24	23.66	5.32	5.44	26.11	51.3	47.87	13.6	2.42	4.05
199	7	male	UCP	2		273.2	-2	2	1.4	1.4	-0.8	2.8	2.8	-8.7	8.7	4.9	-2.1	9.5	5.8	1.2		269.34	136.19	202.765	53	0.55	0.93	6.43	4.2	1.76	9.5	25.8	9.13	4.64	0.9	56.1	52.37	10.7	13.8	18.69
	11.0333					347.336	-1.70417	5.69583	-0.385833	1.36	-0.253333	0.643333	2.32667	-0.209167	8.7525	4.74167	-2.13167	12.3275	6.35667	-0.5575		257.159	150.863	204.011	62.1583	0.681917	0.852917	9.66475	7.19608	4.9115	9.02975	33.9138	10.5983	6.41875	14.0482	54.4416	50.9343	6.1305	7.86583	11.8302
	2.06179					47.52	6.77543	4.45433	1.56077	0.923585	8.81248	3.17076	2.11957	9.96518	4.68868	4.36246	6.91343	9.42431	0.577117	6.78223		52.5534	65.1644	46.3818	8.76682	0.168175	0.178615	6.37851	2.63823	3.19098	5.1709	7.74859	10.6679	4.96103	11.7371	7.34617	8.32703	13.4188	4.5865	5.87457
																																					42.58
																																					37.84
																																					54.25
																																					57.4
																																					48.53
																																					40.19
																																					35.78
																																					47.82
																																					35.11
																																					40.67
																																					38.6
																																					35.6
																																					36.81
																																					66.7
																																					33.53
																																					42.78
																																					61.27
																																					53.99
																																					58.87
																																					27.85
																																					41.17
																																					46.32
																																					28.48
																																					46.33
																																					65.38
																																					59.67
																																					46.32
																																					33.29

## Sheet: Corel canon Gait-MT
	Analiza zależności zmiennych obszarow:							MT			GAIT
	Zmienne kanoniczne: ZmnKan_L, ZmnKan_P (dla jednego pierwiastka)
	ZmnKan_L = WL1*X1 + WL2*X2 + . . . . . + WL4*Xp
	ZmnKan_P = WP1*Y1 + WP2*Y2 + . . . . . + WP4*Yq
	WLj, WPj - wagi kanoniczne
	Należy wyznaczyć zmienne kanoniczne spełniajace warunek maksymalnej korelacji;
				R(ZmnKan_L, ZmnKan_P) --> max
	Podsumow. analizy kanon. (Dane20150923-Kontr-Dip.sta)
	Kanoniczne R: .81755
	Chi2(117)=350.35 p=0.0000
		SIN	RIGHT
		zb.	zb.
	Liczba zmiennych	9	13
	Wariancja wyodręb.	1	0.74098
	Całkowita redund	0.315202	0.259662
	Zmienne: 1	TT	FO
	2	TI	MeabPT
	3	ACL	MeanPR
	4	PT	HMinF
	5	PR	HROMF
	6	SHI	HMeanRst
	7	SHR	HPAbsw
	8	LL	KICF
	9	KL	KROMF
	10		PDFst
	11		PDFsw
	12		FMeanP
	Wariancja wyodrębniona (udziały), lewy zb. (Dane20150923-Kontr-Dip.sta)				Wariancja wyodrębniona (udziały), prawy zb. (Dane20150923-Kontr-Dip.sta)
		Warianc.	Redund.			Warianc.	Redund.
		wyodrębn				wyodrębn
	Pierw 1	0.132086	0.088285		Pierw 1	0.139886	0.0934982						Zmienna	Korelacje (Arkusz61) Oznaczone wsp. korelacji są istotne z p < .05000 N=103 (Braki danych usuwano przypadkami)
	Pierw 2	0.100111	0.0563458		Pierw 2	0.0676343	0.0380668							r_fac1	r_fac2	r_fac3	r_fac4	r_fac5	r_fac6	r_fac7	r_fac8	r_fac9
	Pierw 3	0.137962	0.0655341		Pierw 3	0.109113	0.0518299						l_fac1	.8175	.0000	-.0000	-.0000	.0000	-.0000	-.0000	-.0000	.0000
	Pierw 4	0.0915251	0.0365793		Pierw 4	0.0626496	0.0250388							p=0.00	p=1.00	p=1.00	p=1.00	p=1.00	p=1.00	p=1.00	p=1.00	p=1.00
	Pierw 5	0.0843756	0.0272995		Pierw 5	0.0756201	0.0244667						l_fac2	-.0000	.7502	-.0000	-.0000	-.0000	.0000	.0000	-.0000	-.0000
	Pierw 6	0.107106	0.0174388		Pierw 6	0.0730411	0.0118925							p=1.00	p=0.00	p=1.00	p=1.00	p=1.00	p=1.00	p=1.00	p=1.00	p=1.00
	Pierw 7	0.10759	0.0136765		Pierw 7	0.0760058	0.00966169						l_fac3	.0000	-.0000	.6892	-.0000	.0000	-.0000	-.0000	.0000	-.0000
	Pierw 8	0.138558	0.00764153		Pierw 8	0.0619362	0.00341581							p=1.00	p=1.00	p=.000	p=1.00	p=1.00	p=1.00	p=1.00	p=1.00	p=1.00
	Pierw 9	0.100686	0.00240158		Pierw 9	0.0750942	0.00179116						l_fac4	.0000	-.0000	.0000	.6322	.0000	-.0000	-.0000	-.0000	.0000
	Suma=	1	0.315202		Suma=	0.74098	0.259662							p=1.00	p=1.00	p=1.00	p=.000	p=1.00	p=1.00	p=1.00	p=1.00	p=1.00
													l_fac5	-.0000	-.0000	-.0000	-.0000	.5688	.0000	.0000	.0000	-.0000
	Pierw.	Testy chi-kwadrat z usuwaniem kolejnych pierw. (Dane20150923-Kontr-Dip.sta)												p=1.00	p=1.00	p=1.00	p=1.00	p=.000	p=1.00	p=1.00	p=1.00	p=1.00
	Usunięty												l_fac6	.0000	.0000	.0000	-.0000	.0000	.4035	-.0000	.0000	.0000
		Kanonicz	Kanonicz	Chi^2	df	p	Lambda							p=1.00	p=1.00	p=1.00	p=1.00	p=1.00	p=.000	p=1.00	p=1.00	p=1.00
		R	R-kwadr.				pierwot.						l_fac7	.0000	.0000	.0000	-.0000	.0000	-.0000	.3565	-.0000	.0000
	0	0.81755	0.668388	350.354	117	6.18318e-25	0.0208311							p=1.00	p=1.00	p=1.00	p=1.00	p=1.00	p=1.00	p=.000	p=1.00	p=1.00
	1	0.750221	0.562832	250.461	96	1.19437e-15	0.0628175						l_fac8	-.0000	-.0000	-.0000	-.0000	.0000	-.0000	.0000	.2348	-.0000
	2	0.689213	0.475014	175.577	77	1.24797e-09	0.143692							p=1.00	p=1.00	p=1.00	p=1.00	p=1.00	p=1.00	p=1.00	p=.017	p=1.00
	3	0.63219	0.399664	117.261	60	1.45265e-05	0.273706						l_fac9	.0000	-.0000	-.0000	.0000	-.0000	.0000	.0000	-.0000	.1544
	4	0.568813	0.323548	71.0818	45	0.00792857	0.455922							p=1.00	p=1.00	p=1.00	p=1.00	p=1.00	p=1.00	p=1.00	p=1.00	p=.119
	5	0.403508	0.162819	35.7059	32	0.298477	0.67399
	6	0.356536	0.127118	19.6227	21	0.545272	0.805071
	Wagi kanoniczne, lewy zbiór (Dane20150923-Kontr-Dip.sta)												Wagi kanoniczne, prawy zbiór (Dane20150923-Kontr-Dip.sta)
		Pierw 1	Pierw 2	Pierw 3	Pierw 4	Pierw 5								Pierw 1	Pierw 2	Pierw 3	Pierw 4	Pierw 5
	TT	-0.0986444	0.111453	0.0877426	-0.6241	-0.487044							FO	0.0305059	-0.000491883	-0.131323	0.694994	0.157415
	TI	-0.451794	-0.255947	-0.789374	-0.156564	0.0611848							MeabPT	-0.242095	-0.286898	0.196009	-0.273537	0.506606
	ACL	0.0447961	0.450129	0.0635955	-0.282414	-0.308434							MeanPR	-0.0983527	-0.340261	-0.176833	0.487154	0.0632541
	PT	-0.0928375	-0.24005	-0.0281921	-0.19782	-0.608882							HMinF	-0.223759	-0.235719	-0.226269	-0.00619503	0.237964
	PR	0.167152	0.428422	-0.0197522	0.662142	-0.667674							HROMF	-0.186461	-0.294702	-0.204823	0.397805	-0.110359
	SHI	0.0278162	-0.0497066	-0.0612681	0.330872	0.497602							HMeanRst	0.072538	0.558672	-0.0852897	-0.0942948	0.388046
	SHR	0.0397378	-0.273838	-0.34062	0.369601	0.139799							HPAbsw	0.0166839	-0.528141	-0.158796	-0.289148	-0.0962434
	LL	-0.0508381	-0.810388	0.140118	0.159832	-0.240765							KICF	-0.0540277	0.0207295	-0.529213	-0.523523	-0.0927497
	KL	-0.842542	0.184467	0.383544	0.278292	-0.121545							KROMF	0.0714651	0.172176	0.17422	0.119603	0.0479558
													PDFst	0.784048	-0.272165	-0.326518	-0.174418	0.48718
													PDFsw	0.00926202	-0.0133379	0.118491	0.180952	-0.78084
													FMeanP	0.0135706	-0.515841	0.574974	0.189962	0.0858163
